# Supplementary material for: Quantum yield and lifetime data analysis for the UV curable quantum dot nanocomposites
Source: Data Brief. 2016 Jan 13;6:614–8. doi: 10.1016/j.dib.2016.01.006 (PMC4735468; doi:10.1016/j.dib.2016.01.006)
Supplement: Supplementary file 1 — Supplementary material [file mmc1.zip]

Archive with 3 entries (3 files):
- Supplementary Fig 1A.JPG
- Supplementary Fig1 B.JPG
- Supplementary Tab1.docx
